# Supplementary material for: Anthocyanin Biosynthesis Associated with Natural Variation in Autumn Leaf Coloration in Quercus aliena Accessions
Source: Int J Mol Sci. 2022 Oct 12;23(20):12179. doi: 10.3390/ijms232012179 (PMC9603646; doi:10.3390/ijms232012179)
Supplement: Supplementary file 1 [file ijms-23-12179-s001.zip]

Archive with 1 entries (1 files):
- ijms-1939711-supplementary/Supplementary materials.pdf
